# Supplementary material for: Transforming Growth Factor β Drives Hemogenic Endothelium Programming and the Transition to Hematopoietic Stem Cells
Source: Dev Cell. 2016 Aug 22;38(4):358–70. doi: 10.1016/j.devcel.2016.06.024 (PMC4998007; doi:10.1016/j.devcel.2016.06.024)
Supplement: Table S1. Mean Expression Values of the Data Analyzed with the NanoStringNorm Package Sorted by Increasing p Value, Related to Figure 5 [file mmc2.xlsx]

## Sheet: Sheet1
Table S1 – Mean Expression Values of the Data Analysed with the NanoStringNorm Package Sorted by Increasing P Value. The Top 9 Genes (P<0.05 and absolute log2FC> 0.5) are Highlighted. Eight of the Probes Failed and were not Considered in the Analysis.
Gene	Mean	SD*	CV**	Log2 FC&	P value	FDR¥
tp53	11.4	1.6	14.3	3.1	1.8e-09	2.3e-07
rspo1	3.6	3.8	104.8	7.2	2e-07	1.3e-05
baxa	8.9	0.6	7	1	0.00065	0.028
taz	8.9	0.4	4.6	0.7	0.00093	0.03
jag1a	7.9	0.6	7.7	-0.9	0.0041	0.098
cdkn1a	7.6	3.1	41.3	5	0.0045	0.098
hbbe1.1	15.9	0.6	3.9	0.8	0.013	0.25
ptprc	7.7	0.6	7.3	0.7	0.02	0.27
runx1	1.9	1.8	94.6	-2.3	0.02	0.27
bmp2b	8.3	0.2	2.6	0.3	0.022	0.27
dld	8.4	0.4	4.9	-0.5	0.023	0.27
twist2	7.1	0.3	4.3	-0.4	0.039	0.43
Id2a	7.2	0.3	4.7	0.4	0.046	0.46
tie1	7.9	0.6	7.5	-0.6	0.063	0.53
shhb	4.3	1.6	36.3	1.7	0.064	0.53
cyclinD1	10.3	0.5	5.1	0.6	0.066	0.53
ldb2a	7.6	0.6	7.9	-0.6	0.069	0.53
id1	14.7	0.3	2.3	0.4	0.073	0.53
snai1b	8.4	0.7	8.2	0.7	0.1	0.66
mpeg1	0.9	1.5	164.3	-1.5	0.11	0.66
tgfbR2	9.5	0.3	3.1	0.3	0.11	0.66
tgfb1a	5.2	1.9	36.3	-1.8	0.13	0.66
notch3	9.6	0.7	7.3	-0.6	0.14	0.66
dlc	7.9	0.5	6.6	-0.4	0.15	0.66
tbx20	0.9	1.2	127.4	-1	0.15	0.66
twist1a	7.7	0.3	3.3	-0.2	0.15	0.66
spi1	1.7	1.8	103.8	-1.5	0.16	0.66
bmpr2b	6.9	0.9	12.9	-0.7	0.17	0.66
shha	9.3	0.5	5.1	0.4	0.17	0.66
twist1b	9.1	0.3	2.8	-0.2	0.18	0.66
cdh17	10.8	0.4	3.9	0.3	0.19	0.66
cdkn1c	11.3	0.4	3.2	0.3	0.19	0.66
flt4	8.2	0.5	5.7	-0.4	0.19	0.66
klf4	7	0.6	9.1	0.5	0.19	0.66
lcp1	4.5	1.6	35.6	-1.3	0.19	0.66
tgfbr1b	7.8	0.7	9.1	-0.6	0.19	0.66
wnt16	8.6	0.4	4.1	-0.3	0.19	0.66
cdkn1b	9.1	0.2	2.6	0.2	0.2	0.66
actb2	16.1	0.1	0.8	-0.1	0.21	0.66
sdha	10.7	0.1	1	0.1	0.22	0.66
smad1	8.6	0.4	5	0.3	0.22	0.66
smad3a	7.4	0.8	10.4	-0.6	0.23	0.66
tgfb3	8.4	0.3	3.3	0.2	0.23	0.66
zeb2b	3.9	1.6	40.2	1.1	0.23	0.66
etv2	8.2	0.2	2.9	-0.2	0.24	0.66
kdrl	8.2	0.5	6.7	-0.4	0.24	0.66
lmo4a	7.4	0.3	4.5	0.2	0.24	0.66
aplnra	9.4	0.3	2.7	-0.2	0.25	0.66
claudin5a	7.3	0.4	5.4	-0.3	0.25	0.66
snai1a (snail)	8.5	0.4	4.3	0.3	0.25	0.66
notch2	9.2	0.7	8	-0.5	0.27	0.68
acvrl1	7.7	0.3	3.8	-0.2	0.28	0.68
cdh5	6.8	0.7	10.4	-0.5	0.28	0.68
ephb4a	9	0.5	5.7	-0.3	0.28	0.68
alas2	10.2	0.4	4.1	0.3	0.31	0.73
fzd7b	9.2	0.3	3.8	-0.2	0.33	0.75
gfi1b	7.3	1.3	17.5	0.8	0.34	0.75
mpx	2.8	1.7	62	-1	0.35	0.75
tie2	5.5	0.5	8.3	-0.3	0.35	0.75
vegfaa	8.1	0.3	3.9	0.2	0.35	0.75
zeb2a	8.9	0.4	4.6	-0.2	0.35	0.75
cbfbeta	7.7	0.4	5.1	-0.2	0.37	0.75
notch1b	9.6	0.8	7.9	-0.4	0.37	0.75
notch1a	9.3	0.6	6.1	-0.3	0.38	0.75
smad2	7.8	0.4	5.5	-0.2	0.38	0.75
ubic	13.2	0.2	1.4	-0.1	0.38	0.75
bcl2l1	8.5	0.5	6.2	0.3	0.43	0.82
ikzf1	5.3	0.8	14.3	0.4	0.43	0.82
smad3b	7.4	0.6	7.7	-0.3	0.43	0.82
actb1	15	0.1	1	0.1	0.46	0.84
fli1b	7.6	0.5	6.1	-0.2	0.47	0.84
lmo4b	7.8	0.2	3	-0.1	0.47	0.84
fli1a	8.2	0.4	5.1	-0.2	0.48	0.84
gata1	8.2	0.5	6.4	0.2	0.48	0.84
kdr	4.3	2	46.8	-0.9	0.49	0.84
efnb2a	9.6	0.5	5.5	-0.2	0.5	0.85
smad5	7.7	0.5	6.3	0.2	0.51	0.85
tgfbr1a	7	0.6	8.6	-0.2	0.51	0.85
hey1	10.3	0.5	5.3	-0.2	0.54	0.86
fzd2	10.2	0.3	2.6	-0.1	0.55	0.86
lmo2	9.4	0.4	3.8	0.1	0.55	0.86
scl alpha	8	0.4	5.6	-0.2	0.55	0.86
wnt2bb	1	1.4	135.1	0.5	0.55	0.86
cmyb	7.2	0.6	7.8	0.2	0.56	0.86
claudin5b	7.9	0.3	3.2	-0.1	0.58	0.86
plcg1	8.2	0.4	5.1	0.1	0.6	0.86
vegfab	7.2	0.4	5	-0.1	0.6	0.86
dab2	10	0.1	1.5	0	0.61	0.86
nr2f2	9.6	0.4	4.1	-0.1	0.61	0.86
tgfbr3	6.9	0.7	10.3	-0.2	0.63	0.87
tif1gamma	8.1	0.5	6.4	-0.2	0.63	0.87
gata2a	7	0.7	9.5	-0.2	0.64	0.87
dll4	6.3	0.4	6.6	-0.1	0.66	0.88
urod	10.6	0.5	4.3	0.1	0.68	0.89
jagged2	8.4	0.6	6.6	-0.1	0.69	0.89
klf2	8.1	0.7	8.4	-0.2	0.69	0.89
bcl2	7.5	0.7	8.9	-0.2	0.71	0.9
hhex	8.3	0.4	5.1	-0.1	0.72	0.9
pcna	13	0.4	2.7	0.1	0.72	0.9
dnmt4	8.3	0.4	5.2	-0.1	0.74	0.91
cbfa2t3	8.6	0.6	6.7	-0.1	0.76	0.91
ptch2	10.2	0.4	4.2	-0.1	0.76	0.91
tel1	2.8	1.6	56.1	-0.3	0.76	0.91
csf1ra	5.2	0.6	11.6	-0.1	0.77	0.91
Id2b	4.2	1.5	35.1	0.3	0.77	0.91
tgfb2	4.5	2.2	48.7	0.4	0.78	0.91
mflt1	1.5	1.4	95	-0.2	0.79	0.91
gfi1	3.8	1.9	49	0.3	0.8	0.91
gapdhs	9.1	0.3	2.9	0	0.81	0.91
bmp4	8.5	0.5	5.9	-0.1	0.82	0.91
cebp1	1.6	1.6	101.2	-0.2	0.82	0.91
id3	11.2	0.3	2.2	0	0.82	0.91
eef1a1a	1.8	2	111.3	-0.2	0.86	0.94
sflt1	3	1.8	59.9	-0.2	0.89	0.97
jag1b	7.5	0.4	4.8	0	0.92	0.98
pax2a	6.4	0.5	7.6	0	0.92	0.98
tgfb1b	4.1	2	47.9	0.1	0.92	0.98
chordin	4	1.8	44.9	0.1	0.94	0.98
gli1	7	0.8	12	0	0.95	0.99
vegfC	5.8	0.7	11.8	0	0.96	0.99
bmpr2a	3.9	2	50.6	0	0.97	0.99
gli2a	9.5	0.5	5.4	0	0.98	0.99
angpt1	6.2	0.7	10.8	0	0.99	0.99
perp	10.8	0.4	3.6	0	0.99	0.99
angpt2	0	0	NA	0	NA	NA
eGFP	0	0	NA	0	NA	NA
eng	0	0	NA	0	NA	NA
gata2b	0	0	NA	0	NA	NA
gfi1.1	0	0	NA	0	NA	NA
hey2	0	0	NA	0	NA	NA
itga2b	0	0	NA	0	NA	NA
smad4	0	0	NA	0	NA	NA
*Standard Deviation, **Coefficient of Variation, &Log2 Fold Change, ¥False Discovery Rate.
